# Supplementary material for: Characterization of cross-species transcription and splicing from Penicillium to Saccharomyces cerevisiae
Source: J Ind Microbiol Biotechnol. 2021 Aug 13;48(9-10):kuab054. doi: 10.1093/jimb/kuab054 (PMC8788760; doi:10.1093/jimb/kuab054)
Supplement: kuab054_Supplemental_File [file kuab054_supplemental_file.zip]

Archive with 3 entries (3 files):
- Supplementary information Figure.docx
- Supplementary information Table S1.docx
- Supplementary information Table S2.docx
